# Supplementary material for: Interprofessional Education: An Innovative Approach to Increase the Human Immunodeficiency Virus Workforce
Source: Open Forum Infect Dis. 2023 Nov 7;10(11):ofad560. doi: 10.1093/ofid/ofad560 (PMC10665034; doi:10.1093/ofid/ofad560)
Supplement: ofad560_Supplementary_Data [file ofad560_supplementary_data.zip]

Archive with 3 entries (3 files):
- Supplementary Material 2 (IPE Student Assessment Baseline).pdf
- Supplementary Material 3 (IPE Student Assessment Follow-Up.pdf
- Supplementary Material 1 (Guidelines and Learning Objectives of the SE AETC IPE Program).docx
